# Supplementary material for: Sperm DNA Fragmentation in Normozoospermic Men Is Associated with Blastocyst Formation and Quality in Conventional In Vitro Fertilization
Source: J Clin Med. 2025 Dec 16;14(24):8892. doi: 10.3390/jcm14248892 (PMC12734054; doi:10.3390/jcm14248892)
Supplement: Supplementary file 1 [file jcm-14-08892-s001.zip]

Archive with 1 entries (1 files):
- jcm-4009507-supplementary.pdf
